# Supplementary material for: Vertical Etching of Scandium Aluminum Nitride Thin Films Using TMAH Solution
Source: Nanomaterials (Basel). 2023 Jan 9;13(2):274. doi: 10.3390/nano13020274 (PMC9863442; doi:10.3390/nano13020274)
Supplement: Supplementary file 1 [file nanomaterials-13-00274-s001.zip]

Archive with 1 entries (1 files):
- nanomaterials-2085917-supplementary-1.pdf
